# Supplementary material for: The Contribution of BaTiO3 to the Stability Improvement of Ethylene–Propylene–Diene Rubber: Part I—Pristine Filler
Source: Polymers (Basel). 2023 May 5;15(9):2190. doi: 10.3390/polym15092190 (PMC10181093; doi:10.3390/polym15092190)
Supplement: Supplementary file 1 [file polymers-15-02190-s001.zip]

Archive with 1 entries (1 files):
- polymers-2307309-supplementary.pdf
